# Supplementary material for: Between the Balkans and the Baltic: Phylogeography of a Common Vole Mitochondrial DNA Lineage Limited to Central Europe
Source: PLoS One. 2016 Dec 16;11(12):e0168621. doi: 10.1371/journal.pone.0168621 (PMC5161492; doi:10.1371/journal.pone.0168621)
Supplement: S5 Table — The missing data are marked by ‘-9’. (XLSX) [file pone.0168621.s011.xlsx]

## Sheet: Arkusz1
S5 Table. The microsatellite data obtained in this study for 8 loci of the common vole. The missing data are marked by '-9'.
Tissue number	Population symbol	Ma25		Ma36		Ma68		MSM6		Ma75		Mag6		Ma29		Moe6
422BK	ALE1	127	153	313	313	113	123	151	163	283	285	172	184	209	217	241	241
475BK	ALE10	161	169	319	323	131	133	153	173	279	287	184	199	231	237	249	249
476BK	ALE11	159	161	319	321	115	141	153	173	277	279	166	181	237	249	249	249
480BK	ALE12	159	161	317	323	115	131	151	153	279	279	181	199	231	249	247	247
487BK	ALE13	149	161	303	305	115	115	151	153	287	287	166	172	213	217	243	243
423BK	ALE2	159	169	311	317	123	127	151	153	277	295	172	181	243	245	237	243
420BK	ALE3	149	161	303	305	113	115	153	173	287	297	166	166	217	247	237	243
469BK	ALE4	153	161	321	321	133	139	157	159	275	277	166	184	237	237	227	243
470BK	ALE5	153	161	321	321	133	139	157	159	275	277	166	184	237	237	227	243
471BK	ALE6	153	165	301	305	127	129	151	153	277	283	190	193	227	253	253	253
472BK	ALE7	127	153	313	313	123	133	151	173	283	291	172	184	217	237	239	241
473BK	ALE8	149	163	303	305	113	135	151	173	287	289	166	166	217	247	237	241
474BK	ALE9	161	161	303	321	115	141	153	173	279	287	181	196	231	237	249	249
313BK	BES1	183	197	303	321	127	137	151	153	281	283	166	169	251	253	247	247
222BK	BES10	149	187	307	317	111	117	171	175	275	289	166	169	241	247	243	247
224BK	BES11	177	187	313	313	127	137	151	175	269	269	169	175	241	241	245	247
225BK	BES12	167	167	309	317	111	135	151	175	269	275	169	175	217	257	247	251
226BK	BES13	177	193	313	313	127	137	151	153	283	283	172	187	243	251	233	245
227BK	BES14	149	193	281	311	107	137	151	153	279	279	166	166	241	245	237	241
316BK	BES2	145	193	307	311	107	123	151	165	275	277	166	172	245	249	237	237
317BK	BES3	165	189	309	309	111	135	151	151	275	275	166	166	215	249	243	251
216BK	BES4	157	169	301	303	107	123	151	165	275	275	166	166	237	245	241	245
218BK	BES5	177	193	287	305	117	121	171	175	283	283	166	172	213	247	245	255
219BK	BES6	157	177	287	315	117	117	151	175	283	283	166	172	209	247	245	255
223BK	BES7	149	187	307	315	111	137	169	175	269	275	166	169	217	225	243	247
314BK	BES8	193	197	287	309	121	125	151	171	283	283	166	172	213	247	245	255
221BK	BES9	187	193	313	313	137	137	151	175	275	275	166	178	225	243	233	247
JS001	BIA1	171	193	305	305	117	127	153	171	279	279	178	178	215	215	239	247
JS002	BIA2	149	193	309	311	109	115	153	155	291	291	166	178	235	251	247	247
JS003	BIA3	179	199	313	319	107	107	153	155	279	279	166	166	215	235	255	255
JS033	BIA4	149	199	307	311	109	109	153	171	279	279	166	184	215	215	249	251
JS034	BIA5	149	171	307	325	129	133	153	153	285	293	166	178	215	247	251	253
JS035	BIA6	149	171	307	325	129	133	153	153	285	293	166	178	215	247	251	253
JS071	BIA7	181	199	301	311	109	123	153	153	-9	-9	181	193	243	243	247	247
JS072	BIA8	169	179	301	311	117	117	151	153	289	295	166	187	243	243	247	249
621BK	BLI1	171	173	285	313	123	125	153	183	271	273	166	166	247	251	239	251
624BK	BLI10	173	181	315	319	117	127	151	171	277	287	166	166	229	239	243	247
630BK	BLI11	163	195	301	309	123	129	163	169	289	301	166	172	227	231	237	245
631BK	BLI12	169	169	301	311	123	123	161	169	287	299	166	172	227	237	241	245
632BK	BLI13	173	185	299	317	127	135	147	183	303	305	166	169	237	251	245	249
636BK	BLI14	189	189	311	319	129	135	173	173	281	303	166	172	237	251	241	245
622BK	BLI2	177	185	309	315	125	129	143	155	273	291	166	172	225	235	249	255
623BK	BLI3	187	195	307	319	113	123	155	163	305	305	166	172	247	253	241	241
625BK	BLI4	171	183	305	313	123	135	145	155	279	287	166	166	227	239	239	249
626BK	BLI5	149	149	313	315	121	123	151	177	277	287	160	172	249	249	239	251
627BK	BLI6	171	183	307	315	121	133	143	161	301	301	160	172	239	247	239	239
628BK	BLI7	171	197	301	309	135	135	145	159	271	277	166	166	235	241	239	239
629BK	BLI8	165	165	309	317	117	123	145	173	293	305	166	172	237	251	241	241
633BK	BLI9	177	195	307	321	135	135	173	175	273	273	166	172	235	243	239	251
653BK	CZD1	161	189	301	305	121	125	177	179	277	277	166	172	227	243	243	251
659BK	CZD10	181	189	283	305	129	135	177	177	287	287	166	166	237	257	249	253
661BK	CZD11	183	189	307	319	127	131	171	173	281	281	172	172	209	239	243	253
662BK	CZD12	183	193	307	317	111	125	169	171	-9	-9	166	172	239	247	251	253
663BK	CZD13	149	161	283	319	111	129	169	173	283	283	166	193	249	251	243	249
656BK	CZD2	173	191	281	305	123	135	169	171	277	285	166	172	243	245	249	249
660BK	CZD3	179	181	317	319	129	135	183	183	283	283	166	172	239	241	243	251
664BK	CZD4	187	187	325	325	111	129	169	173	283	283	190	190	249	251	241	241
665BK	CZD5	173	191	281	305	123	135	169	171	277	285	166	172	243	245	249	249
654BK	CZD6	149	177	325	325	123	135	173	175	279	285	166	166	237	243	241	241
655BK	CZD7	173	189	319	319	125	131	175	175	279	281	166	172	209	251	241	243
657BK	CZD8	193	193	281	319	123	135	145	181	281	281	166	166	241	243	239	253
658BK	CZD9	153	191	303	309	125	127	177	177	283	291	166	172	241	249	249	251
G5_RU	CER1	149	151	307	309	127	131	151	153	277	287	166	175	245	255	241	245
G32_RU	CER10	149	167	301	305	109	119	141	151	279	279	166	175	241	253	245	249
G6_RU	CER2	155	193	319	325	107	119	141	151	279	279	172	175	233	247	241	245
G7_RU	CER3	147	167	299	325	109	109	151	157	277	285	166	175	249	255	245	253
G8_RU	CER4	137	149	293	295	109	119	151	153	277	279	166	172	235	253	237	253
G13_RU	CER5	137	149	297	311	119	129	141	151	287	293	166	166	245	251	241	253
G14_RU	CER6	135	149	307	309	107	109	151	151	279	279	172	175	245	247	241	249
G15_RU	CER7	169	183	307	309	123	123	141	153	275	279	175	175	245	249	241	241
G18_RU	CER8	149	169	303	305	119	125	151	151	279	283	172	175	245	253	221	245
G19_RU	CER9	149	163	301	311	109	119	141	157	275	287	166	175	241	255	249	253
11BK	KAP1	145	175	287	301	110	125	153	167	261	293	166	178	237	251	251	251
7BK	KAP10	161	163	305	311	111	125	161	167	261	277	166	166	243	257	253	253
8BK	KAP11	157	183	309	321	125	125	159	167	275	275	166	166	217	235	241	253
9BK	KAP12	153	173	301	327	113	127	151	159	275	275	166	175	239	239	243	245
19BK	KAP13	141	199	311	315	139	145	155	159	291	291	160	172	247	265	231	241
20BK	KAP14	173	181	295	325	127	135	151	159	-9	-9	166	187	217	265	241	251
12BK	KAP2	149	171	301	325	125	133	157	165	279	289	166	166	243	263	243	251
13BK	KAP3	191	203	301	321	109	109	161	165	289	291	166	166	217	245	245	251
14BK	KAP4	179	193	323	329	115	131	153	161	295	295	160	169	217	251	253	259
16BK	KAP5	157	201	301	327	135	139	151	153	275	275	160	166	235	235	229	241
1BK	KAP6	175	201	283	295	121	125	151	153	261	291	166	172	221	251	251	253
2BK	KAP7	149	161	301	315	115	145	149	177	277	277	166	175	239	257	247	253
3BK	KAP8	179	185	311	313	111	129	147	151	277	277	166	166	245	253	239	247
6BK	KAP9	163	201	301	325	119	135	153	159	279	279	166	172	235	249	239	243
JS063	KON1	141	177	305	309	119	129	151	171	281	283	166	166	237	237	245	245
JS064	KON2	175	177	305	309	119	129	151	171	265	283	166	172	237	237	241	241
JS065	KON3	175	177	305	309	119	129	151	171	265	283	166	172	237	237	241	241
JS066	KON4	149	175	311	333	109	119	151	171	279	281	166	172	237	237	241	241
JS067	KON5	149	183	309	317	125	127	151	153	277	283	172	172	239	247	253	253
JS068	KON6	149	175	311	333	109	119	151	171	279	281	166	172	237	237	243	243
JS069	KON7	149	175	311	333	109	119	151	171	279	281	166	172	237	237	243	243
JS070	KON8	149	175	311	333	109	119	151	171	279	281	166	172	237	237	243	243
717BK	KOP1	171	175	301	319	115	123	157	175	279	279	166	205	235	243	241	249
723BK	KOP10	151	171	307	307	117	125	157	157	289	289	166	166	229	243	243	255
724BK	KOP11	151	173	311	311	125	129	149	157	273	287	166	172	229	243	249	251
725BK	KOP12	151	175	301	317	117	129	145	171	277	277	166	166	243	249	251	251
726BK	KOP13	151	187	319	325	125	135	149	173	287	287	166	220	243	247	243	243
727BK	KOP14	147	185	289	319	125	131	153	173	283	297	166	172	243	251	245	249
720BK	KOP2	173	187	317	321	125	135	151	163	277	277	166	166	241	241	241	241
721BK	KOP3	173	185	313	319	125	131	155	155	289	297	166	202	243	243	241	247
580BK	KOP4	145	147	317	325	125	131	163	173	265	287	166	220	213	241	243	253
582BK	KOP5	147	149	323	337	117	131	163	175	275	283	172	172	231	247	245	249
583BK	KOP6	171	185	309	309	115	125	153	173	283	283	166	166	213	243	251	255
718BK	KOP7	155	193	309	309	121	131	151	175	271	277	166	166	227	245	245	247
719BK	KOP8	151	175	319	319	131	135	149	163	281	281	166	166	245	245	241	241
722BK	KOP9	151	187	313	317	117	123	161	171	291	291	166	172	241	243	247	247
12-19_RU	KUB1	149	177	313	325	109	119	141	153	277	285	166	172	209	233	245	249
MIS-1D1	KUB10	169	171	301	323	127	141	141	151	279	285	172	175	241	241	243	245
MIS-1D2	KUB11	149	169	315	321	107	119	141	151	281	289	166	172	217	241	245	245
MIS-1D3	KUB12	147	169	311	319	107	131	141	165	277	285	166	172	237	253	247	251
MIS-1D4	KUB13	147	169	303	319	131	141	141	151	277	281	166	172	241	253	245	251
MIS-1D5	KUB14	157	169	315	321	119	119	141	141	279	285	166	175	241	253	245	251
12-18_RU	KUB2	169	177	301	307	109	121	151	153	277	281	166	172	241	249	247	257
7_RU	KUB3	147	167	303	321	109	131	141	151	277	293	166	166	237	241	243	245
8_RU	KUB4	147	153	301	321	109	125	143	143	277	293	166	172	217	241	245	249
9_RU	KUB5	169	171	319	321	107	107	141	141	281	285	166	172	241	253	245	251
10_RU	KUB6	149	169	301	317	119	127	141	151	279	289	166	175	217	241	243	245
12-016RU	KUB7	167	197	303	341	119	135	141	143	277	289	172	175	241	253	245	245
12-16RU	KUB8	167	197	301	323	119	135	141	141	277	289	172	175	241	253	245	249
12-17A_RU	KUB9	189	205	307	309	109	127	151	151	277	287	166	166	215	217	245	249
506BK	LJU1	187	187	315	317	115	121	143	151	287	287	166	172	213	235	247	249
519BK	LJU10	179	187	273	309	127	135	153	157	269	269	166	166	253	255	247	253
520BK	LJU11	147	147	277	309	125	131	157	157	269	269	166	166	231	253	253	253
521BK	LJU12	179	181	313	319	131	135	157	163	267	267	181	181	253	255	251	253
522BK	LJU13	175	191	317	333	121	137	159	173	277	277	166	166	229	231	229	253
523BK	LJU14	189	191	311	319	131	135	159	159	-9	-9	166	166	229	251	229	251
507BK	LJU2	177	187	307	319	139	143	159	159	277	277	166	166	231	251	253	255
508BK	LJU3	193	199	341	359	127	131	159	161	277	277	166	190	229	253	241	253
509BK	LJU4	149	171	317	317	131	139	159	185	267	267	166	166	241	255	247	253
510BK	LJU5	149	149	309	309	131	131	149	157	277	277	160	166	251	255	251	251
515BK	LJU6	149	149	309	309	131	139	159	167	-9	-9	166	166	241	255	253	255
516BK	LJU7	149	175	317	317	131	143	157	173	267	267	160	178	231	233	247	247
517BK	LJU8	171	177	305	313	129	129	149	163	-9	-9	166	166	231	231	247	253
518BK	LJU9	171	199	317	321	125	129	159	173	177	177	166	166	227	239	231	251
666BK	NDR1	171	183	301	313	123	131	169	175	271	271	166	166	231	245	239	239
672BK	NDR10	181	187	305	321	129	129	173	177	277	277	166	166	247	251	247	251
674BK	NDR11	167	191	305	307	123	129	145	161	291	319	166	172	247	247	249	251
675BK	NDR12	177	187	303	315	129	135	151	181	311	311	166	166	245	251	241	255
676BK	NDR13	173	181	301	319	123	131	169	173	271	301	166	166	231	247	251	251
677BK	NDR14	183	195	283	317	127	131	151	177	273	279	187	190	247	247	241	245
679BK	NDR15	177	191	283	295	125	135	155	179	273	285	166	172	243	245	241	251
667BK	NDR2	173	189	317	319	125	131	175	175	279	281	166	172	209	251	241	243
668BK	NDR3	161	183	309	313	123	135	173	177	277	283	166	172	247	247	249	255
669BK	NDR4	191	201	287	299	129	137	151	175	281	283	166	166	241	249	237	249
670BK	NDR5	193	193	301	313	127	131	151	141	281	307	166	166	251	251	251	251
615BK	NDR6	177	189	299	313	123	127	151	163	271	273	166	166	239	249	255	255
616BK	NDR7	167	195	299	309	127	137	151	151	281	307	166	166	239	249	253	253
617BK	NDR8	173	185	309	331	125	127	151	177	271	289	166	199	247	249	247	249
671BK	NDR9	177	185	311	311	131	133	155	171	279	283	166	172	249	249	251	255
162BK	PCS1	157	167	301	313	121	123	163	167	261	261	166	166	233	243	243	247
170BK	PCS10	149	187	301	321	133	135	151	161	289	289	166	172	239	261	245	251
171BK	PCS11	157	167	301	313	121	123	145	161	261	261	166	172	233	243	243	247
172BK	PCS12	149	173	301	321	113	121	161	185	283	285	166	172	209	245	241	245
173BK	PCS13	147	187	301	321	121	133	151	161	283	285	166	172	239	249	245	251
164BK	PCS2	157	165	313	319	113	123	145	163	261	275	166	172	233	243	243	247
165BK	PCS3	157	165	311	313	121	127	145	161	261	261	166	172	233	243	247	253
166BK	PCS4	151	167	313	319	121	127	145	163	261	275	166	172	233	243	239	247
161BK	PCS5	157	167	301	313	121	123	161	165	261	275	166	172	233	243	243	247
163BK	PCS6	157	167	301	317	113	123	151	165	261	261	166	172	243	249	239	243
167BK	PCS7	147	161	321	323	115	115	167	177	261	285	166	166	209	239	247	251
168BK	PCS8	173	187	301	301	121	135	153	185	285	289	157	172	209	239	245	245
169BK	PCS9	157	167	301	313	113	121	145	161	261	275	166	172	233	243	243	245
555BK	REP1	173	179	307	321	131	139	153	179	277	291	166	166	249	265	249	251
559BK	REP10	163	191	319	323	123	131	159	169	281	287	166	172	247	261	247	247
560BK	REP11	163	175	321	321	111	123	153	161	309	309	166	166	245	249	239	243
561BK	REP12	173	179	305	319	131	139	151	179	277	291	166	166	249	265	249	251
562BK	REP13	151	159	299	309	125	125	151	151	279	309	166	166	243	249	237	247
564BK	REP14	177	181	299	333	127	135	159	179	315	315	166	166	247	247	249	249
563BK	REP2	179	183	305	311	111	127	173	175	277	291	166	172	245	247	243	245
565BK	REP3	163	191	319	323	123	131	161	169	281	287	166	172	247	261	247	247
566BK	REP4	151	161	315	327	123	125	153	169	291	309	166	172	249	249	243	247
553BK	REP5	187	195	303	315	125	131	151	167	279	281	166	166	243	245	251	255
554BK	REP6	169	195	299	305	127	131	167	169	299	299	172	172	237	241	243	253
556BK	REP7	179	183	305	311	111	127	173	175	277	291	166	172	245	247	243	245
557BK	REP8	191	195	273	301	123	125	153	153	309	309	166	166	243	249	247	247
558BK	REP9	151	163	315	327	123	125	153	169	291	309	166	172	249	249	243	247
76BK	SOP1	147	155	297	321	125	127	165	165	273	283	166	166	237	237	233	241
87BK	SOP10	149	173	309	311	119	127	151	177	283	285	160	172	225	247	249	249
88BK	SOP11	163	191	315	319	111	111	157	161	289	289	166	172	225	249	239	243
89BK	SOP12	179	191	301	305	119	133	151	153	275	293	166	166	215	225	237	243
78BK	SOP2	143	189	311	313	127	135	157	161	261	297	166	166	243	243	243	245
79BK	SOP3	173	173	301	309	123	127	153	161	283	283	160	172	247	251	253	253
81BK	SOP4	175	193	303	307	119	133	151	153	271	293	166	184	215	249	237	249
82BK	SOP5	181	187	309	313	127	131	143	171	279	283	166	166	237	247	251	251
83BK	SOP6	179	183	311	313	125	131	143	153	279	287	166	172	231	247	243	255
84BK	SOP7	151	189	311	313	131	135	161	165	273	277	166	166	249	249	243	251
85BK	SOP8	147	179	291	303	129	133	159	171	281	281	172	172	249	249	245	249
86BK	SOP9	155	191	307	315	125	125	151	161	269	269	166	166	249	251	221	237
385BK	TSZ1	151	153	301	313	123	137	165	171	289	289	181	199	213	217	245	245
397BK	TSZ10	151	175	307	319	107	111	153	163	209	209	166	172	213	249	243	251
377BK	TSZ11	151	167	303	307	117	117	155	155	209	211	166	166	213	243	243	249
391BK	TSZ12	149	151	303	321	117	133	153	163	289	289	166	166	243	249	241	249
394BK	TSZ13	149	151	303	321	117	133	153	163	289	289	166	166	243	249	241	249
398BK	TSZ14	149	175	303	319	107	107	151	153	261	261	166	181	245	247	241	249
386BK	TSZ2	151	195	303	307	107	123	163	163	-9	-9	169	199	245	247	241	214
382BK	TSZ3	149	175	311	313	107	117	143	161	283	283	166	172	213	251	243	245
383BK	TSZ4	163	165	313	321	119	135	153	173	261	261	166	166	225	249	231	249
384BK	TSZ5	149	151	313	327	119	129	169	175	261	279	166	190	225	249	243	251
392BK	TSZ6	159	199	313	313	119	137	153	171	209	209	166	166	213	213	245	245
393BK	TSZ7	185	187	303	327	119	131	151	173	283	283	166	172	211	249	249	249
395BK	TSZ8	151	151	301	309	119	127	155	175	279	279	166	181	213	249	243	251
396BK	TSZ9	153	175	301	319	107	119	151	153	209	209	172	181	247	249	243	249
JS120	URW1	155	193	307	321	115	117	149	151	265	281	166	166	215	241	247	249
JS129	URW10	157	157	285	307	127	127	153	157	263	289	172	193	219	225	225	227
JS130	URW11	167	195	307	321	115	117	149	153	265	291	166	166	215	235	247	247
JS131	URW12	171	207	287	305	111	125	163	163	275	285	190	193	225	225	225	227
JS132	URW13	173	205	301	317	117	127	151	151	275	281	166	172	241	251	245	245
JS133	URW14	173	181	303	321	115	131	151	153	281	281	166	166	215	249	245	249
JS134	URW15	169	173	301	313	125	131	151	153	291	291	166	172	241	247	245	253
JS121	URW2	185	191	301	301	121	131	149	151	281	291	166	172	235	247	245	249
JS122	URW3	177	195	319	321	131	131	151	151	265	265	172	172	215	235	245	247
JS123	URW4	177	195	299	313	123	127	151	153	275	285	166	181	235	235	247	247
JS124	URW5	153	167	319	321	115	127	151	153	265	281	166	166	215	235	247	249
JS125	URW6	155	195	287	321	115	121	151	153	281	291	166	172	215	215	247	247
JS126	URW7	173	177	299	319	129	131	151	153	281	291	166	166	235	241	249	251
JS127	URW8	167	173	321	323	115	131	151	153	281	281	166	172	235	249	245	249
JS128	URW9	173	185	303	321	129	131	151	151	275	275	166	166	215	241	245	251
428BK	VRG10	167	169	285	313	125	133	171	171	261	261	166	166	217	247	249	255
429BK	VRG11	167	169	311	311	125	133	151	161	261	289	166	172	217	247	241	249
432BK	VRG12	153	167	311	315	113	121	171	175	281	281	166	172	247	263	239	245
435BK	VRG13	167	197	313	315	121	129	163	171	275	281	166	172	237	263	245	247
436BK	VRG14	153	167	311	315	121	135	151	171	275	275	166	166	237	247	247	255
433BK	VRG2	149	197	313	315	113	129	153	171	281	281	166	172	253	261	241	247
434BK	VRG3	163	167	305	313	129	135	151	171	279	279	166	172	247	263	239	247
430BK	VRG4	167	197	313	315	121	129	163	171	275	281	166	172	237	263	245	247
431BK	VRG5	153	167	311	315	121	135	151	171	275	275	166	166	237	247	247	255
424BK	VRG6	169	169	287	287	111	133	151	171	289	289	166	166	215	217	249	249
425BK	VRG7	167	185	311	313	125	137	161	171	261	281	166	172	227	247	241	255
426BK	VRG8	169	185	285	313	111	125	151	171	261	289	166	166	215	227	241	249
427BK	VRG9	169	185	285	311	111	125	171	171	261	261	166	172	215	247	249	255
JS077	WOJ1	147	161	297	303	121	137	151	153	267	281	166	214	237	265	245	247
JS084	WOJ10	145	149	313	321	121	137	149	151	271	283	178	187	237	241	245	249
JS085	WOJ11	165	185	303	323	113	127	149	161	277	281	166	166	231	251	247	253
JS086	WOJ12	149	165	313	319	107	121	151	161	271	297	166	187	229	261	241	249
JS088	WOJ13	167	181	301	319	121	135	151	161	-9	-9	166	178	241	261	239	247
JS089	WOJ14	175	189	319	323	127	135	147	187	267	289	166	199	235	241	249	249
JS090	WOJ15	159	159	293	293	111	113	147	149	-9	-9	181	181	233	239	235	241
JS075	WOJ2	149	149	319	323	121	137	161	161	277	277	175	178	229	241	245	249
JS076	WOJ3	175	185	311	323	115	117	151	151	285	285	166	166	229	241	249	249
JS078	WOJ4	159	169	315	321	123	135	151	161	293	297	166	172	227	235	253	253
JS079	WOJ5	149	165	297	299	119	129	173	187	283	289	166	175	209	241	251	253
JS080	WOJ6	147	165	301	303	119	129	173	187	283	289	166	175	209	241	249	251
JS081	WOJ7	175	185	309	317	113	115	151	153	277	283	166	172	243	261	251	251
JS082	WOJ8	145	149	313	321	121	137	147	151	271	283	178	187	241	241	245	249
JS083	WOJ9	145	149	307	319	121	137	151	161	283	283	178	187	223	229	249	249
JS021	JAN1	165	175	299	317	115	115	153	175	273	273	166	166	229	239	237	247
JS055	JAN10	149	165	291	301	101	115	153	175	287	287	166	202	229	251	237	247
JS056	JAN11	145	165	289	299	103	115	153	175	287	287	166	208	229	251	237	247
JS057	JAN12	145	221	315	319	109	119	153	175	277	287	166	184	235	253	247	249
JS058	JAN13	161	149	317	317	101	133	153	155	273	289	172	184	243	249	235	247
JS020	JAN14	153	161	309	319	119	119	161	163	279	283	172	175	215	225	245	249
JS018	JAN15	165	217	311	311	103	103	153	165	285	291	166	178	227	235	249	249
JS022	JAN2	149	175	301	325	115	125	153	153	283	287	190	193	239	243	251	251
JS023	JAN3	147	147	-9	-9	117	123	149	153	283	283	166	166	235	241	239	247
JS043	JAN4	171	177	311	311	109	127	161	163	273	287	166	166	239	243	247	251
JS044	JAN5	151	175	313	319	115	115	151	159	283	285	166	172	237	239	251	253
JS045	JAN6	171	175	283	321	109	115	149	175	263	263	166	172	215	251	237	253
JS046	JAN7	149	149	289	299	125	133	149	151	263	287	166	166	233	243	251	251
JS047	JAN8	149	151	319	327	117	133	171	177	277	289	166	166	229	233	237	247
JS054	JAN9	145	149	289	299	119	131	151	151	265	273	166	172	235	235	247	247
JS015	LOD1	145	171	297	303	131	133	151	171	281	295	166	166	237	237	247	259
JS016	LOD2	165	193	299	303	129	133	151	171	283	283	166	172	239	251	233	247
JS017	LOD3	145	151	299	321	125	135	151	173	277	283	166	181	251	251	247	255
JS041	LOD4	145	189	303	321	129	133	149	151	287	295	166	172	251	251	247	259
JS042	LOD5	171	197	299	319	131	137	149	179	283	289	166	166	251	251	255	259
JS013	LOD6	145	171	327	333	117	133	151	175	279	285	166	187	237	251	237	255
JS014	LOD7	145	151	317	317	111	137	149	159	287	291	166	166	241	251	251	255
JS005	ZEL1	151	175	307	317	129	135	167	175	281	283	166	166	245	251	247	255
JS004	ZEL2	181	187	301	313	125	133	169	175	283	283	166	166	233	251	239	247
JS059	ZEL3	149	183	301	311	127	127	175	175	265	283	166	166	251	251	249	249
JS060	ZEL4	173	185	311	339	119	123	143	155	273	273	175	190	227	289	237	247
JS061	ZEL5	165	177	311	323	119	123	145	157	265	283	193	193	233	289	237	247
JS062	ZEL6	165	189	299	301	123	125	143	163	265	283	190	190	231	291	245	249
JS105	SKW1	159	175	301	301	129	133	151	151	269	281	172	172	241	251	253	259
JS106	SKW10	151	189	305	313	133	137	151	151	277	285	166	166	245	245	249	253
JS112	SKW11	177	189	311	311	133	139	151	177	285	285	166	166	249	249	247	259
JS113	SKW12	153	159	307	313	127	139	151	151	267	267	166	166	243	245	243	251
JS111	SKW2	173	175	295	303	127	145	151	175	281	281	172	172	245	249	245	249
JS107	SKW3	171	191	315	329	125	135	151	169	285	289	166	172	239	245	239	245
JS108	SKW4	171	187	319	319	109	135	151	151	289	293	166	172	227	239	245	249
JS109	SKW5	171	189	309	313	131	133	151	175	283	289	166	172	239	251	249	251
JS110	SKW6	169	171	319	329	109	135	151	175	283	289	166	172	239	243	245	247
JS114	SKW7	149	171	313	313	135	135	151	151	283	285	166	172	241	251	245	245
JS115	SKW8	185	189	309	327	109	125	151	151	285	293	172	172	237	251	249	249
JS116	SKW9	149	187	309	313	135	137	173	179	285	289	166	166	249	251	239	245
JS099	SWI1	181	183	303	329	131	133	145	153	273	289	166	166	237	243	251	251
JS100	SWI2	183	185	299	303	133	133	151	153	273	279	166	172	237	251	251	253
JS101	SWI3	151	173	311	311	125	129	151	153	275	283	166	172	239	251	251	257
JS102	SWI4	149	151	311	323	125	129	153	179	275	285	166	172	247	251	251	257
JS098	SWI5	181	189	311	319	133	135	151	161	283	289	166	166	239	247	249	249
JS103	SWI6	189	193	313	323	123	135	155	155	285	301	172	172	217	251	249	249
JS104	SWI7	181	193	307	315	121	125	155	157	285	299	166	172	245	251	251	257
JS053	NDM1	145	163	301	313	111	117	151	151	275	275	166	166	231	247	253	255
JS026	NDM10	145	165	311	317	121	131	149	173	283	291	166	172	245	249	237	249
JS048	NDM11	145	191	311	315	129	131	161	163	287	289	166	172	219	249	241	247
JS027	NDM12	165	173	311	315	117	131	149	169	273	281	166	166	235	251	233	257
JS028	NDM13	147	171	311	321	111	137	151	153	275	275	166	166	217	247	233	249
JS029	NDM14	149	175	313	315	117	135	151	171	285	285	166	166	235	245	257	259
JS049	NDM15	145	181	301	311	123	137	151	153	285	287	166	166	243	245	251	255
JS050	NDM16	145	163	311	315	115	117	153	173	275	281	166	166	247	249	233	249
JS019	NDM2	175	207	319	325	111	137	153	169	265	291	172	187	239	247	245	255
JS030	NDM3	149	181	311	311	111	111	151	153	275	275	166	166	241	249	233	233
JS031	NDM4	145	173	301	305	129	137	151	153	285	287	166	166	227	237	255	257
JS032	NDM5	169	171	311	323	111	131	153	155	281	283	172	178	241	241	249	255
JS051	NDM6	149	149	305	325	107	133	145	155	281	295	166	166	231	247	247	247
JS052	NDM7	145	163	319	323	111	129	171	173	289	289	172	172	249	249	249	257
JS024	NDM8	145	177	301	313	115	121	149	161	291	291	166	166	249	249	245	247
JS025	NDM9	145	145	301	313	129	131	149	179	301	301	166	166	221	249	243	245
78738	KRO1	159	173	301	311	127	133	149	177	281	283	166	166	237	243	249	253
21373	KRO10	171	179	307	319	127	129	151	173	271	295	166	166	217	227	241	241
21251	KRO11	151	179	277	299	127	137	177	179	275	289	166	172	249	249	249	253
21302	KRO12	171	183	303	313	133	137	151	171	281	281	166	166	237	249	249	249
21422	KRO13	175	189	303	329	109	129	169	173	271	289	166	172	241	249	243	243
21546	KRO14	179	205	301	305	117	129	149	157	269	271	172	202	225	229	225	225
21610	KRO15	171	199	301	319	125	137	173	173	281	291	166	166	249	251	249	249
78823	KRO2	173	187	299	317	135	135	149	173	281	293	166	172	249	251	255	255
79018	KRO4	175	191	309	313	127	131	151	173	277	281	166	166	243	245	245	247
78822	KRO5	185	185	307	315	123	135	151	151	285	289	166	166	239	249	251	251
78826	KRO6	175	187	309	311	121	133	151	173	277	281	166	166	217	243	243	249
78996	KRO7	149	191	313	315	127	127	151	173	281	289	166	166	243	249	245	253
21307	KRO8	169	181	299	307	127	135	151	171	279	287	166	172	210	227	249	253
21372	KRO9	169	175	299	327	125	137	171	175	277	291	166	172	245	249	237	249
43906	PLK1	165	171	305	317	107	117	165	169	265	287	166	166	233	243	229	245
48649	PLK10	145	191	287	309	135	137	175	175	281	295	166	172	215	243	241	249
48690	PLK11	149	195	305	327	127	131	151	175	265	275	166	166	239	245	241	243
48800	PLK12	169	185	301	311	123	131	153	153	275	275	166	166	215	239	239	255
44997	PLK2	189	191	311	321	131	141	145	153	283	301	166	166	237	245	251	253
47066	PLK3	153	163	319	319	109	127	151	151	265	265	166	166	215	241	237	239
48584	PLK4	155	165	339	373	119	127	141	143	273	277	187	202	239	278	245	247
48611	PLK5	181	185	303	307	123	137	149	151	265	265	166	166	239	241	239	255
48647	PLK6	175	183	307	327	123	139	151	175	275	281	166	166	241	241	241	243
48610	PLK7	175	193	309	315	125	129	151	151	275	275	172	172	215	243	239	239
48630	PLK8	145	187	315	319	123	127	151	175	275	283	166	172	227	241	239	247
48639	PLK9	161	187	309	311	117	123	151	175	287	287	166	166	239	243	241	243
29860	POM1	163	165	311	317	117	133	169	169	265	273	166	166	215	247	245	245
27563	POM10	155	209	297	301	117	127	151	165	273	285	166	166	215	247	255	255
27570	POM11	183	187	301	331	125	125	153	155	283	285	166	166	221	247	249	257
29976	POM2	163	165	317	317	117	133	171	171	265	265	166	166	215	215	245	245
27341	POM3	161	179	309	309	115	115	163	165	275	275	175	175	235	239	219	231
27372	POM4	177	177	299	309	107	127	151	153	269	283	166	166	215	215	245	245
27390	POM5	159	177	289	289	121	129	153	153	265	283	193	193	217	247	245	251
27426	POM6	175	191	307	315	127	145	151	153	265	275	175	193	215	245	247	251
27236	POM7	165	179	291	299	121	131	163	167	265	265	166	166	215	245	245	245
27376	POM8	173	177	299	319	115	143	151	165	275	275	166	199	215	221	245	255
27557	POM9	169	177	291	305	107	117	153	155	273	275	181	196	217	247	251	255
60856	BOB1	191	205	297	309	121	125	149	151	267	269	181	190	225	233	227	227
60855	BOB2	211	215	319	333	123	125	163	165	265	269	193	208	223	223	227	229
60876	BOB3	153	157	293	307	125	135	151	151	281	283	166	166	251	253	251	251
60700	BOB4	149	155	295	317	109	133	151	151	285	291	172	172	215	243	253	267
60731	BOB5	155	189	295	321	133	135	151	151	269	279	166	172	249	249	239	257
60875	BOB6	201	211	305	311	113	125	149	159	271	279	190	193	201	233	227	227
77747	BLW1	183	193	313	315	129	135	149	173	273	273	166	166	241	251	239	251
77779	BLW2	151	195	313	319	125	133	145	151	277	277	166	166	219	239	249	253
77891	BLW3	167	193	309	311	125	129	149	175	269	269	166	172	241	251	235	243
40879	CIS1	169	171	305	319	125	135	151	157	273	281	166	166	227	261	251	253
40926	CIS10	167	189	293	309	115	115	147	147	261	261	181	181	231	233	233	243
41223	CIS2	185	195	293	303	109	133	157	175	273	293	166	166	235	251	241	255
40918	CIS3	193	195	297	303	109	117	151	155	279	279	166	166	239	249	241	249
40970	CIS4	149	157	293	317	127	135	153	171	261	261	166	178	245	245	221	245
40785	CIS5	139	157	289	307	-9	-9	159	165	279	279	151	151	283	283	-9	-9
40788	CIS6	169	187	305	317	115	131	155	155	289	293	166	166	227	241	241	255
40794	CIS7	169	175	317	319	129	131	153	165	283	293	163	166	213	247	241	255
40802	CIS8	169	193	301	303	129	131	151	153	279	281	166	172	227	253	231	245
40914	CIS9	171	187	303	321	133	135	143	149	277	277	166	166	229	249	239	249
59684	DRZ1	149	179	305	319	123	131	151	153	275	283	166	172	239	249	247	251
59699	DRZ2	177	177	315	319	121	137	151	153	283	283	166	172	239	249	237	239
59770	DRZ3	175	183	303	307	123	137	151	151	275	275	166	172	215	253	239	243
59681	DRZ4	147	177	305	317	123	135	153	153	281	281	166	172	245	249	243	259
59683	DRZ5	179	179	323	323	135	139	153	153	275	277	172	172	245	253	239	259
59700	DRZ6	173	173	319	321	127	139	151	151	283	287	172	172	235	251	239	241
47850	GIL1	165	167	327	327	129	133	151	153	265	275	166	184	235	249	255	255
48332	GIL2	155	191	311	327	109	125	151	153	265	265	172	199	227	235	237	257
48334	GIL3	157	163	317	319	117	131	151	153	265	265	166	166	215	227	239	245
47935	GIL4	159	193	321	327	131	131	153	153	267	279	172	172	215	241	237	249
47936	GIL5	167	191	307	311	123	133	151	151	267	283	166	166	215	241	239	259
48333	GIL6	193	195	317	325	123	131	143	151	279	285	172	172	215	227	249	267
48338	GIL7	159	169	305	319	119	127	151	151	267	269	166	172	215	215	241	245
89193	GSZ1	181	181	319	321	127	133	149	153	265	281	166	166	241	243	253	253
89217	GSZ2	187	189	325	327	131	137	147	147	283	305	166	166	227	239	249	253
89240	GSZ3	153	163	299	305	129	129	147	151	279	283	166	172	247	263	245	245
38321	ILA1	151	179	305	313	123	137	151	153	265	281	166	166	215	239	239	241
38322	ILA2	177	181	313	315	123	137	151	151	281	283	166	166	215	239	241	255
38365	ILA3	149	149	305	313	125	127	151	151	277	285	166	166	251	251	237	241
38475	ILA4	145	181	301	311	123	129	153	153	265	295	166	172	241	241	251	255
38621	ILA5	145	185	307	309	121	127	167	169	277	277	166	172	243	253	243	251
101034	KRY1	181	185	301	321	119	123	151	165	263	283	166	178	243	249	243	251
101335	KRY2	169	179	323	325	133	133	161	171	263	287	178	181	231	243	249	257
101035	KRY3	169	183	305	315	123	127	153	163	273	283	166	178	221	251	247	247
101085	KRY4	179	181	297	311	133	137	161	171	265	267	166	166	235	235	237	249
101221	KRY5	141	159	313	313	127	127	153	171	283	287	166	172	217	217	249	253
101249	KRY6	181	183	297	313	103	109	163	171	285	287	166	172	231	231	245	249
101447	KRY7	145	161	299	321	127	131	161	163	277	285	166	166	221	231	237	253
101522	KRY8	145	177	313	313	133	133	153	161	273	281	178	226	215	235	237	253
101544	KRY9	145	179	297	321	133	133	153	153	277	277	166	178	215	235	253	253
100341	NUR1	203	205	293	297	117	117	161	163	287	291	175	175	243	245	245	249
100432	NUR2	177	177	299	325	109	133	151	163	283	295	166	190	243	243	249	249
100368	NUR3	177	179	329	333	109	129	153	153	287	291	166	166	237	243	237	253
92976	RRO1	155	179	303	307	127	141	169	171	279	293	166	187	243	245	245	253
92991	RRO2	175	179	311	311	113	117	151	169	279	281	166	178	215	237	251	255
92975	RRO3	183	189	297	301	107	113	151	153	283	283	166	166	237	245	245	255
93082	RRO4	169	187	295	319	109	111	169	183	267	291	166	175	235	251	249	249
93246	RRO5	177	177	317	319	105	105	165	169	287	289	175	175	233	233	219	219
103372	SOB1	165	187	317	319	111	127	169	169	273	293	178	178	233	251	249	251
103493	SOB10	149	181	307	317	127	129	145	153	269	293	166	169	207	219	249	253
103494	SOB2	179	193	275	303	109	121	153	175	267	289	172	178	235	251	251	255
103397	SOB3	195	195	293	309	117	133	161	169	291	293	166	166	215	237	245	247
103611	SOB4	149	177	299	299	121	131	151	161	275	285	178	184	233	245	245	245
103345	SOB5	187	189	301	301	117	125	151	179	267	279	166	166	227	235	241	245
103356	SOB6	187	199	305	305	111	127	149	153	263	267	181	199	219	233	227	227
103371	SOB7	185	191	307	311	111	121	143	153	283	297	166	169	215	245	245	251
103398	SOB8	161	193	311	319	117	129	161	179	273	293	169	172	239	245	247	249
103423	SOB9	181	181	309	317	121	135	153	155	273	293	166	172	237	247	235	237
37139	SPN1	167	167	313	325	111	131	151	173	263	279	166	166	239	243	247	251
37147	SPN2	175	197	291	315	101	127	165	173	273	287	166	166	239	247	233	255
37148	SPN3	179	191	305	323	109	133	153	161	289	289	166	166	217	247	243	259
37161	SPN4	153	175	291	307	109	115	153	161	273	279	166	172	225	241	237	237
37258	SPN5	165	183	291	315	101	107	151	153	289	293	166	166	227	235	237	251
37403	SPN6	155	199	317	319	119	123	151	153	263	287	166	172	231	231	239	243
37610	SPN7	163	175	397	309	115	133	165	165	275	275	175	175	233	233	219	219
38044	SPN8	177	199	319	323	109	115	153	161	285	293	172	181	235	235	237	253
44821	SRZ1	181	187	315	319	109	133	151	155	279	281	166	172	217	251	251	251
45054	SRZ2	189	191	313	313	127	141	145	151	287	301	166	166	241	249	247	251
46997	SRZ3	189	191	311	323	131	141	145	151	283	301	166	166	237	245	251	253
44839	SRZ4	181	181	317	323	127	133	151	151	277	283	166	172	227	239	245	247
44844	SRZ5	189	191	311	323	139	141	147	151	279	301	166	172	241	249	243	251
44958	SRZ6	189	191	305	309	127	141	147	151	283	301	166	166	241	245	243	247
45298	SRZ7	189	189	313	323	139	141	145	151	287	303	166	166	237	241	243	251
45315	SRZ8	171	187	315	317	109	139	151	151	277	277	166	172	245	249	251	253
45347	SRZ9	149	185	303	311	127	127	151	153	277	301	166	166	237	249	251	251
61073	TRB1	187	193	313	321	121	129	171	171	283	285	172	172	239	251	239	257
61157	TRB10	151	177	291	303	129	133	173	175	275	283	166	166	239	251	245	255
61260	TRB11	157	193	307	317	125	135	149	175	275	277	166	172	237	251	241	253
61076	TRB2	151	177	305	317	121	129	151	153	283	289	166	172	241	245	249	251
61204	TRB3	177	177	311	315	121	135	151	171	283	293	166	172	237	239	253	257
61096	TRB4	153	185	311	317	125	133	151	177	291	291	166	166	249	251	247	259
61098	TRB5	173	187	311	327	111	121	171	173	269	275	166	166	241	247	247	249
61142	TRB6	153	173	303	309	109	131	149	169	277	291	166	166	237	239	245	257
61144	TRB7	147	149	305	305	135	135	169	171	285	293	166	172	239	241	245	247
61145	TRB8	153	183	313	315	121	125	171	179	281	287	166	166	235	253	245	257
61146	TRB9	151	151	309	309	127	129	151	151	281	285	166	166	251	251	251	251
39069	WCH1	163	175	333	361	121	123	143	155	271	277	211	214	223	223	243	249
39187	WCH2	153	179	307	307	125	135	151	161	283	295	172	172	237	237	233	253
39197	WCH3	169	179	301	313	133	133	157	159	289	289	175	175	233	241	219	231
38931	WCH4	173	187	313	317	117	127	151	153	287	287	166	166	237	241	237	257
38965	WCH5	149	149	287	311	125	137	169	183	283	283	172	172	237	251	239	255
92389	WSN1	147	157	303	305	119	133	175	187	283	293	166	175	217	237	239	259
92391	WSN2	177	193	301	321	119	125	153	175	283	293	166	166	215	235	239	239
92422	WSN3	183	193	309	317	109	125	151	157	277	283	166	199	215	237	243	255
93602	WSN4	181	189	313	325	111	135	151	159	265	281	184	184	229	243	243	259
92423	WSN5	179	181	317	321	127	139	157	157	293	293	175	193	215	215	241	241
92492	WSN6	175	179	315	325	119	119	159	161	283	283	166	190	215	215	239	243
93472	WSL1	179	197	285	315	125	125	149	163	269	271	175	175	225	235	223	225
93534	WSL2	179	197	317	317	117	119	151	153	277	291	172	184	237	245	243	257
93539	WSL3	147	161	321	323	115	117	149	159	283	291	166	172	243	251	251	257
93448	WSL4	195	195	305	307	113	125	157	167	267	267	175	175	227	235	-9	-9
93449	WSL5	173	177	319	323	109	119	151	153	289	289	166	175	237	237	239	249
77077	WSH1	183	185	311	317	129	131	149	169	281	287	166	166	241	251	251	253
77206	WSH2	195	195	311	333	119	133	151	179	275	283	166	166	237	239	253	253
77055	WSH3	183	195	309	329	111	125	151	151	265	265	166	166	217	237	239	253
77231	WSH4	151	183	307	319	115	131	151	151	271	281	166	172	237	251	251	251
77298	WSH5	171	171	311	321	131	131	151	179	279	301	166	166	227	243	243	243
101696	ZAG1	173	179	313	319	117	117	161	177	279	279	166	169	215	227	237	249
101753	ZAG2	149	181	319	319	125	125	153	159	267	279	166	175	241	243	247	247
102145	ZAG3	145	173	311	323	133	133	161	173	287	293	166	181	235	253	249	255
61143	ZLO1	151	177	305	307	131	133	149	171	279	281	172	172	239	251	245	255
61205	ZLO2	151	173	313	319	127	129	149	173	287	293	166	172	237	241	247	259
68749	ZLO3	153	157	299	301	131	131	151	151	275	298	166	166	241	245	243	245
30564	ZTK1	165	167	309	311	131	131	153	167	275	275	175	175	235	239	219	233
30689	ZTK2	155	185	299	327	125	129	139	151	281	281	166	181	215	247	253	255
30842	ZTK3	155	155	317	321	123	125	151	153	273	275	172	187	215	251	233	253
30175	ZTK4	157	165	311	315	129	139	151	153	275	291	166	184	247	249	245	249
71501	BGD1	163	187	315	325	129	135	145	151	273	285	166	172	247	251	245	245
71569	BGD2	183	193	299	307	127	131	149	167	277	279	166	166	247	249	243	243
71589	BGD3	165	187	311	319	129	133	151	173	285	289	166	166	241	251	243	243
69767	MDH1	185	187	309	311	129	133	149	173	283	291	166	166	227	241	247	259
69820	MDH2	183	189	305	327	125	135	149	169	291	291	166	166	227	251	245	249
69821	MDH3	183	185	307	309	125	127	151	177	283	293	166	166	241	249	233	251
69891	MDH4	183	197	295	313	125	133	173	175	285	287	166	172	241	251	243	257
69893	MDH5	183	193	301	317	125	131	149	185	287	291	166	166	227	249	247	247
69941	MDH6	189	189	313	323	129	139	149	173	277	291	166	166	239	247	237	253
69998	MDH7	147	187	291	309	133	133	151	151	279	281	166	166	249	251	247	247
69999	MDH8	153	185	311	317	125	133	151	177	291	291	166	166	249	251	247	247
70025	MDH9	153	191	299	313	129	129	151	177	281	281	166	172	237	243	245	257
88148	ZLN1	159	159	307	317	129	129	151	159	281	281	166	172	227	239	245	255
88204	ZLN2	151	167	297	319	115	125	151	163	283	299	166	166	243	247	259	259
88246	ZLN3	153	163	319	319	127	129	149	159	283	285	166	166	229	241	245	257
43763	CZB1	159	159	315	319	117	147	169	171	283	291	166	166	219	251	245	247
56687	KRZ1	175	179	299	311	133	135	147	167	273	289	166	166	243	251	251	251
100504	LCH1	183	199	309	323	121	125	149	171	265	267	166	184	237	251	249	257
28	PBR1	186	195	301	315	123	137	151	169	275	283	166	166	227	251	249	251
56524	PBR2	169	175	303	323	109	131	173	173	281	281	166	166	249	251	247	249
39456	RAJ1	181	191	301	309	117	117	151	153	275	275	166	187	215	219	245	249
88621	RGL1	185	185	271	307	129	137	153	173	277	281	166	172	239	247	249	255
43943	RYJ1	149	149	305	309	123	127	151	175	275	275	166	166	247	247	243	257
60534	SKR1	147	147	303	315	133	139	151	151	275	289	172	172	215	245	253	255
60566	SKR2	155	155	317	321	131	135	151	151	269	269	166	166	243	243	247	247
79953	SPR1	149	195	313	327	125	129	151	169	277	277	166	172	245	251	243	249
